# Supplementary material for: Large variety in a panel of human colon cancer organoids in response to EZH2 inhibition
Source: Oncotarget. 2016 Sep 13;7(43):69816–28. doi: 10.18632/oncotarget.12002 (PMC5342517; doi:10.18632/oncotarget.12002)
Supplement: Supplementary file 2 [file oncotarget-07-69816-s002.xlsx]

## Sheet: A. monotonicity passage 1
Comparing non-monotonous responders to monotonous responders in passage 1.
Differential expression test performed with the limma R package.
Gene	LogFC	p-value	Adj. p-value
KLK6	-4.55753	3e-07	0.0007184
DMRT2	2.72603	1.42e-05	0.0172607
ALDH1L2	3.20061	0.0001896	0.117764
RAB39A	2.06873	0.0001939	0.117764
SEMG1	1.67474	0.0004624	0.224737
IGFL4	-3.01773	0.0012926	0.408446
CALB1	2.93126	0.0013373	0.408446
SLC16A4	-2.47291	0.0013994	0.408446
C11orf53	1.43732	0.0016048	0.408446
PPP1R9A	-1.7115	0.001828	0.408446

## Sheet: B. Organoid Subtypes
S1B1: Organoid subtypes according to four classifiers.								Legend
			CMS
Sample	iNMF	Hanahan	Random Forest	RF-nearest	Single-Sample Predictor	SSP-nearest		Subtype correspondance:
p5t	1.2	Stem.like	NA	CMS4	NA	CMS4
p6t	2.2	TA	NA	CMS2	CMS2	CMS2		CMS	iNMF	Hanahan
p7t	1.2	Inflammatory	NA	CMS1	CMS1	CMS1		CMS1	1.2	Inflammatory
p8t	2.2	TA	NA	CMS2	CMS2	CMS2		CMS2	2.2	TA, Enterocyte
p9t	1.1	Stem.like	NA	CMS2	NA	CMS2		CMS3	2.1	Goblet.like
p10t	1.3	TA	NA	CMS2	CMS2	CMS2		CMS4	1.1, 1.3	Stem.like
p11t	2.1	Goblet.like	NA	CMS3	NA	CMS3
p16t	2.1	Goblet.like	NA	CMS2	NA	CMS3		Grey: low confidence of assignment according to silhouette width. See Table S1B2.
p18t	2.2	TA	CMS2	CMS2	CMS2	CMS2
p20t	1.3	TA	CMS2	CMS2	CMS2	CMS2
p23t	1.2	Inflammatory	NA	CMS4	NA	CMS1		Classifiers:
p24ta	1.3	TA	NA	CMS4	NA	CMS2
p24tb	1.3	TA	NA	CMS2	CMS2	CMS2		iNMF:	CRC subtype classifier by Schlicker et al, BMC Medical Genomics 2012
p26t	2.2	TA	NA	CMS2	CMS2	CMS2		Hanahan:	CRC subtype classifier by Sadanandam et al, Nature Medicine 2013
p27t	1.2	Goblet.like	NA	CMS1	NA	CMS3		CMS (Random Forest):	CRC consensus subtype classifier by Guinney et al, Nature Medicine 2015
p28t	1.2	Stem.like	NA	CMS2	NA	CMS2		CMS (RF-nearest):	The nearest subtype assignment of the "Random Forest" classifier
p14t	2.2	TA	NA	CMS2	CMS2	CMS2		CMS (Single-Sample Predictor):	CRC consensus subtype classifier by Guinney et al, Nature Medicine 2015
p17t	2.2	TA	CMS2	CMS2	CMS2	CMS2		CMS (SSP-nearest):	The nearest subtype assignment of the "Single-sample Predictor" classifier
p19ta	1.2	Inflammatory	CMS1	CMS1	CMS1	CMS1
p19tb	1.2	Inflammatory	CMS1	CMS1	CMS1	CMS1
p25t	1.3	Stem.like	NA	CMS2	CMS2	CMS2
p31t	1.1	Enterocyte	NA	CMS3	NA	CMS2
S1B2: Confidence of assignment for the iNMF and Hanahan classifiers
Sample	iNMF	neighbor	silhouette width	Hanahan	neighbor	silhouette width
p5t	1.2	1.3	0.176438	Stem.like	Inflammatory	-0.0286748
p6t	2.2	2.1	0.135562	TA	Enterocyte	-0.002734
p7t	1.2	1.1	0.205557	Inflammatory	Goblet.like	0.134903
p8t	2.2	2.1	0.340621	TA	Enterocyte	0.179734
p9t	1.1	1.3	0.237328	Stem.like	Enterocyte	-0.206172
p10t	1.3	1.2	0.0325711	TA	Enterocyte	-0.0956514
p11t	2.1	2.2	0.389579	Goblet.like	Enterocyte	0.00110811
p16t	2.1	2.2	0.381784	Goblet.like	Enterocyte	-0.00577598
p18t	2.2	2.1	0.508582	TA	Stem.like	0.175595
p20t	1.3	1.1	-0.000744188	TA	Stem.like	0.0604033
p23t	1.2	1.1	0.0193342	Inflammatory	Enterocyte	-0.121993
p24ta	1.3	1.1	-0.0439196	TA	Stem.like	-0.00282342
p24tb	1.3	1.1	0.0892816	TA	Enterocyte	0.0195049
p26t	2.2	2.1	0.469728	TA	Stem.like	0.192925
p27t	1.2	1.3	0.195316	Goblet.like	Stem.like	-0.0775345
p28t	1.2	1.3	0.0727049	Stem.like	Inflammatory	0.0516042
p14t	2.2	2.1	0.36219	TA	Enterocyte	0.152529
p17t	2.2	2.1	0.328431	TA	Enterocyte	0.146218
p19ta	1.2	1.3	0.264328	Inflammatory	Stem.like	0.165196
p19tb	1.2	1.1	0.252828	Inflammatory	Goblet.like	0.182284
p25t	1.3	1.2	0.0308904	Stem.like	TA	0.0121034
p31t	1.1	1.3	0.228497	Enterocyte	Goblet.like	0

## Sheet: C. passage 1 all mutations
Green: mutations/features to be considered
Red: flagged properties
Data sorting ranked by: Hypermutated only/num viability/gene/collinearity
Mutated gene	p-value	adj. p-value	Number of mutant lines	Hypermutated only	Collinearity	Viability measure	Number of significant viability measures	Collinear mutations
mutACACA	4.1587e-07	9.19239e-05	18/2	no	8	Median AUC	4	DYNC1H1, KALRN, KCNG4, KIAA0195, MRC2, SCARF2, TSPYL6
mutACACA	7.36951e-06	0.00188731	18/2	no	8	Fitted AUC	4	DYNC1H1, KALRN, KCNG4, KIAA0195, MRC2, SCARF2, TSPYL6
mutACACA	1.54732e-07	2.30342e-05	18/2	no	8	Median IC50	4	DYNC1H1, KALRN, KCNG4, KIAA0195, MRC2, SCARF2, TSPYL6
mutACACA	3.90823e-07	3.26304e-05	18/2	no	8	Fitted IC50	4	DYNC1H1, KALRN, KCNG4, KIAA0195, MRC2, SCARF2, TSPYL6
mutPASK	0.000693841	0.0420804	17/3	no	3	Median AUC	4	PDZD2, USP20
mutPASK	0.000328674	0.0235988	17/3	no	3	Fitted AUC	4	PDZD2, USP20
mutPASK	1.9037e-07	2.30342e-05	17/3	no	3	Median IC50	4	PDZD2, USP20
mutPASK	7.10379e-08	1.39965e-05	17/3	no	3	Fitted IC50	4	PDZD2, USP20
mutPAX2	0.000148464	0.0177662	16/4	no	1	Median AUC	4
mutPAX2	0.00186749	0.111738	16/4	no	1	Fitted AUC	4
mutPAX2	5.53501e-05	0.00220785	16/4	no	1	Median IC50	4
mutPAX2	3.80429e-05	0.00170718	16/4	no	1	Fitted IC50	4
mutARHGAP35	0.00760346	0.248149	18/2	no	3	Median AUC	3	KIAA0947, SMG7
mutARHGAP35	0.00195231	0.0318582	18/2	no	3	Median IC50	3	KIAA0947, SMG7
mutARHGAP35	0.00136825	0.0545779	18/2	no	3	Fitted IC50	3	KIAA0947, SMG7
mutASAH1	6.61649e-05	0.00791774	18/2	no	6	Fitted AUC	3	MMRN2, PRSS8, ROBO3, TRIM41, USP35
mutASAH1	0.00317122	0.0440771	18/2	no	6	Median IC50	3	MMRN2, PRSS8, ROBO3, TRIM41, USP35
mutASAH1	0.00196844	0.070667	18/2	no	6	Fitted IC50	3	MMRN2, PRSS8, ROBO3, TRIM41, USP35
mutCELSR3	0.0018331	0.0822604	17/3	no	1	Median AUC	3
mutCELSR3	0.00532965	0.059792	17/3	no	1	Median IC50	3
mutCELSR3	0.00296531	0.0818881	17/3	no	1	Fitted IC50	3
mutNEFM	0.00255878	0.0918601	17/3	no	2	Median AUC	3	SLC13A5
mutNEFM	0.00306653	0.0440771	17/3	no	2	Median IC50	3	SLC13A5
mutNEFM	0.00324199	0.083134	17/3	no	2	Fitted IC50	3	SLC13A5
mutSLC26A10	0.00212673	0.0848329	17/3	no	1	Median AUC	3
mutSLC26A10	0.00319221	0.0440771	17/3	no	1	Median IC50	3
mutSLC26A10	0.00673458	0.120886	17/3	no	1	Fitted IC50	3
mutTRMT2A	0.00162072	0.0822604	17/3	no	1	Median AUC	3
mutTRMT2A	0.00406806	0.0511309	17/3	no	1	Median IC50	3
mutTRMT2A	0.00280384	0.0818881	17/3	no	1	Fitted IC50	3
mutBOD1	7.08597e-05	0.00254386	18/2	no	6	Median IC50	2	C11orf95, CATSPERG, KRT12, NONO, REEP5
mutBOD1	4.88462e-07	3.26304e-05	18/2	no	6	Fitted IC50	2	C11orf95, CATSPERG, KRT12, NONO, REEP5
mutCNBD1	0.0088144	0.0855235	17/3	no	1	Median IC50	2
mutCNBD1	0.00457638	0.0864695	17/3	no	1	Fitted IC50	2
mutCR1L	0.00673575	0.0707525	17/3	no	2	Median IC50	2	WDR93
mutCR1L	0.00407243	0.0860001	17/3	no	2	Fitted IC50	2	WDR93
mutCRHR2	0.00689788	0.0707525	18/2	no	4	Median IC50	2	EP300, GIMAP1-GIMAP5, ITSN2
mutCRHR2	0.00352897	0.08446	18/2	no	4	Fitted IC50	2	EP300, GIMAP1-GIMAP5, ITSN2
mutERBB4	0.00232455	0.0362832	17/3	no	1	Median IC50	2
mutERBB4	0.00973189	0.158807	17/3	no	1	Fitted IC50	2
mutFBN3	0.00194486	0.0318582	17/3	no	1	Median IC50	2
mutFBN3	0.00778738	0.133127	17/3	no	1	Fitted IC50	2
mutRSPH4A	0.0011467	0.0242156	18/2	no	1	Median IC50	2
mutRSPH4A	0.00236248	0.0771027	18/2	no	1	Fitted IC50	2
mutARMC4	0.0185192	0.162156	18/2	no	2	Median IC50	1	FAM19A2
mutBBS7	0.000111571	0.00364126	17/3	no	2	Median IC50	1	EPG5
mutBCL9	0.01369	0.213683	18/2	no	6	Fitted IC50	1	MAP3K5, MEPCE, NUP98, RPP25L, UBXN11
mutC16orf46	2.24884e-05	0.00115334	18/2	no	6	Median IC50	1	CRLF1, ITIH2, PLEKHG4, PLXND1, SYMPK
mutCALCR	0.000202183	0.00604865	18/2	no	4	Median IC50	1	CRISPLD1, RNF111, TRPM8
mutCILP2	0.000703293	0.0420804	18/2	no	8	Median AUC	1	GTF2H1, HPS4, LCAT, PNPT1, RPTN, SETD2, TAB3
mutENOX1	0.00444553	0.0531982	18/2	no	1	Median IC50	1
mutFERD3L	1.9968e-05	0.00115334	18/2	no	1	Median IC50	1
mutHR	0.0168445	0.241886	17/3	no	1	Fitted IC50	1
mutKANK3	0.000290578	0.00802441	17/3	no	1	Median IC50	1
mutMAL	0.000575108	0.0137643	18/2	no	1	Median IC50	1
mutMARCKS	0.0263215	0.224986	17/3	no	2	Median IC50	1	SORCS3
mutPCDHB7	0.0166112	0.149086	16/4	no	1	Median IC50	1
mutPLEKHA4	0.00159633	0.0286542	17/3	no	1	Median IC50	1
mutSH3RF3	0.00413036	0.0511309	18/2	no	1	Median IC50	1
mutSLC6A15	0.00624145	0.0678995	18/2	no	1	Median IC50	1
mutSMAD4	0.00927678	0.0876412	17/3	no	1	Median IC50	1
mutSOX6	0.0106272	0.0978249	18/2	no	1	Median IC50	1
mutSPTB	0.00134662	0.0268575	17/3	no	2	Median IC50	1	SYNE2
mutZNF648	0.00091007	0.0204197	18/2	no	1	Median IC50	1
mutBRSK2	5.12111e-07	9.19239e-05	18/2	yes	11	Median AUC	4	CIITA, ERMP1, HNRPDL, INHBB, MAML2, MST1P9, OR6B3, PELP1, RAPGEF3, REXO1L1, TCF7L1
mutBRSK2	1.05143e-05	0.00188731	18/2	yes	11	Fitted AUC	4	CIITA, ERMP1, HNRPDL, INHBB, MAML2, MST1P9, OR6B3, PELP1, RAPGEF3, REXO1L1, TCF7L1
mutBRSK2	2.56649e-07	2.30342e-05	18/2	yes	11	Median IC50	4	CIITA, ERMP1, HNRPDL, INHBB, MAML2, MST1P9, OR6B3, PELP1, RAPGEF3, REXO1L1, TCF7L1
mutBRSK2	7.89924e-07	4.05118e-05	18/2	yes	11	Fitted IC50	4	CIITA, ERMP1, HNRPDL, INHBB, MAML2, MST1P9, OR6B3, PELP1, RAPGEF3, REXO1L1, TCF7L1
mutCXorf57	0.000592336	0.0420804	17/3	yes	3	Median AUC	4	DPP6, RAPGEF2
mutCXorf57	0.000325609	0.0235988	17/3	yes	3	Fitted AUC	4	DPP6, RAPGEF2
mutCXorf57	2.11378e-07	2.30342e-05	17/3	yes	3	Median IC50	4	DPP6, RAPGEF2
mutCXorf57	7.79748e-08	1.39965e-05	17/3	yes	3	Fitted IC50	4	DPP6, RAPGEF2
mutABCA12	5.12367e-05	0.00220785	18/2	yes	193	Median IC50	2	too many to list
mutABCA12	2.16561e-07	2.59151e-05	18/2	yes	193	Fitted IC50	2	too many to list
mutAPLP1	0.00406595	0.0511309	17/3	yes	8	Median IC50	2	ATRX, CEP350, DSP, KRBA1, MYO10, PRRC2C, ZNF292
mutAPLP1	0.00441284	0.0864695	17/3	yes	8	Fitted IC50	2	ATRX, CEP350, DSP, KRBA1, MYO10, PRRC2C, ZNF292
mutCCDC51	3.32168e-06	0.000238497	18/2	yes	7	Median IC50	2	OTUD7A, PAMR1, PLIN3, PPP1R26, STRN, ZNF598
mutCCDC51	5.45354e-07	3.26304e-05	18/2	yes	7	Fitted IC50	2	OTUD7A, PAMR1, PLIN3, PPP1R26, STRN, ZNF598
mutITIH4	0.00142518	0.0269283	17/3	yes	1	Median IC50	2
mutITIH4	0.0160691	0.240368	17/3	yes	1	Fitted IC50	2
mutNBEA	0.00527949	0.059792	17/3	yes	1	Median IC50	2
mutNBEA	0.00387076	0.0860001	17/3	yes	1	Fitted IC50	2
mutAOC3	0.000364074	0.00933589	18/2	yes	5	Median IC50	1	BDP1, CACNA1H, FILIP1, PITPNM3
mutGPM6B	0.00832974	0.083066	18/2	yes	2	Median IC50	1	GRIP2

## Sheet: D. passage 1 selected mutations
Green: mutations/features to be considered
Red: flagged properties
Data sorting ranked by: num viability&gene/Adj.p.value
Mutated gene	p-value	adj. p-value	Number of mutant lines	Hypermutated only	Viability measure	Number of significant viability measures	Collinear selected mutations	Comments about collinearity with other mutations
mutCAD	1.23e-06	2.52e-05	18/2	yes	Fitted IC50	2	NCOR1	in the "all-mutations-analysis" CAD is collinear with ABCA12
mutCAD	5.12e-05	0.00105	18/2	yes	Median IC50	2	NCOR1	in the "all-mutations-analysis" CAD is collinear with ABCA12
mutNCOR1	1.23e-06	2.52e-05	18/2	yes	Fitted IC50	2	CAD	in the "all-mutations-analysis" NCOR1 is collinear with ABCA12
mutNCOR1	5.12e-05	0.00105	18/2	yes	Median IC50	2	CAD	in the "all-mutations-analysis" NCOR1 is collinear with ABCA12
mutATRX	0.00407	0.0556	17/3	yes	Median IC50	2		in the "all-mutations-analysis" ATRX is collinear with APLP1
mutATRX	0.00553	0.0595	17/3	yes	Fitted IC50	2		in the "all-mutations-analysis" ATRX is collinear with APLP1
mutEP300	0.00581	0.0595	18/2	no	Fitted IC50	2		in the "all-mutations-analysis" EP300 is collinear with CRHR2
mutEP300	0.0069	0.0707	18/2	no	Median IC50	2		in the "all-mutations-analysis" EP300 is collinear with CRHR2
mutSMAD4	0.00928	0.0761	17/3	no	Median IC50	1
mutAXIN2	0.0311	0.182	17/3	no	Median IC50	1	ZC3H11A
mutZC3H11A	0.0311	0.182	17/3	no	Median IC50	1	AXIN2
mutNUP98	0.0235	0.193	18/2	no	Fitted IC50	1

## Sheet: E. Passage 1 gene expression
Green: mutations/features to be considered
Red: flagged properties
corr ranking is taking the absolute average of all viabilities
Data sorting ranked by: num viability/gene/corr ranking
Gene	Correlation	p-value	Confidence lower bound	Confidence upper bound	Viability measure	Number of significant viability measures
C1QTNF1	0.651	0.00187	0.293	0.849	fitted AUCs-1	4
C1QTNF1	0.615	0.00391	0.237	0.831	fitted IC50s-1	4
C1QTNF1	0.604	0.00479	0.22	0.826	median IC50-1	4
C1QTNF1	0.598	0.00538	0.211	0.823	median AUCs-1	4
CPS1	-0.536	0.0148	-0.791	-0.123	fitted IC50s-1	4
CPS1	-0.529	0.0165	-0.787	-0.113	median AUCs-1	4
CPS1	-0.525	0.0175	-0.785	-0.107	fitted AUCs-1	4
CPS1	-0.522	0.0182	-0.784	-0.103	median IC50-1	4
FBP1	0.56	0.0102	0.157	0.804	median IC50-1	4
FBP1	0.52	0.0189	0.1	0.782	fitted IC50s-1	4
FBP1	0.507	0.0224	0.0838	0.776	median AUCs-1	4
FBP1	0.503	0.0239	0.0774	0.773	fitted AUCs-1	4
IGFL2	-0.632	0.00278	-0.84	-0.264	median AUCs-1	4
IGFL2	-0.538	0.0144	-0.792	-0.126	fitted IC50s-1	4
IGFL2	-0.531	0.016	-0.788	-0.116	fitted AUCs-1	4
IGFL2	-0.523	0.0179	-0.784	-0.105	median IC50-1	4
KIAA0825	-0.659	0.00158	-0.853	-0.305	median IC50-1	4
KIAA0825	-0.653	0.0018	-0.85	-0.296	fitted IC50s-1	4
KIAA0825	-0.583	0.00698	-0.815	-0.189	fitted AUCs-1	4
KIAA0825	-0.54	0.014	-0.793	-0.128	median AUCs-1	4
SLC5A1	0.634	0.0027	0.266	0.841	fitted IC50s-1	4
SLC5A1	0.58	0.00731	0.185	0.814	median IC50-1	4
SLC5A1	0.567	0.00921	0.165	0.807	median AUCs-1	4
SLC5A1	0.564	0.00963	0.162	0.805	fitted AUCs-1	4
BIK	-0.676	0.00106	-0.861	-0.334	median AUCs-1	3
BIK	-0.669	0.00125	-0.858	-0.322	fitted AUCs-1	3
BIK	-0.505	0.023	-0.775	-0.081	fitted IC50s-1	3
CAMK2D	-0.639	0.00242	-0.843	-0.274	fitted AUCs-1	3
CAMK2D	-0.632	0.00281	-0.84	-0.263	median AUCs-1	3
CAMK2D	-0.529	0.0165	-0.787	-0.113	fitted IC50s-1	3
FAM3D	0.612	0.00411	0.233	0.83	median AUCs-1	3
FAM3D	0.591	0.00604	0.201	0.819	fitted AUCs-1	3
FAM3D	0.527	0.0171	0.11	0.786	median IC50-1	3
FAR2	0.619	0.00359	0.244	0.833	fitted AUCs-1	3
FAR2	0.61	0.0043	0.229	0.829	median AUCs-1	3
FAR2	0.542	0.0135	0.132	0.794	fitted IC50s-1	3
FHL2	-0.582	0.00711	-0.815	-0.188	fitted AUCs-1	3
FHL2	-0.513	0.0207	-0.779	-0.0913	fitted IC50s-1	3
FHL2	-0.511	0.0213	-0.778	-0.0885	median AUCs-1	3
FLJ45445	-0.62	0.00353	-0.834	-0.245	fitted IC50s-1	3
FLJ45445	-0.529	0.0165	-0.787	-0.113	median AUCs-1	3
FLJ45445	-0.516	0.0198	-0.78	-0.0954	fitted AUCs-1	3
HPDL	0.554	0.0113	0.148	0.8	fitted IC50s-1	3
HPDL	0.513	0.0208	0.0909	0.779	fitted AUCs-1	3
HPDL	0.501	0.0243	0.0757	0.773	median IC50-1	3
PAQR5	-0.606	0.00461	-0.827	-0.224	fitted IC50s-1	3
PAQR5	-0.559	0.0104	-0.803	-0.155	median AUCs-1	3
PAQR5	-0.558	0.0106	-0.802	-0.153	median IC50-1	3
PDE3B	0.525	0.0175	0.107	0.785	median AUCs-1	3
PDE3B	0.507	0.0224	0.0837	0.776	fitted IC50s-1	3
PDE3B	0.504	0.0233	0.0797	0.774	fitted AUCs-1	3
SLC38A3	0.549	0.0122	0.14	0.798	fitted AUCs-1	3
SLC38A3	0.519	0.0192	0.0986	0.782	fitted IC50s-1	3
SLC38A3	0.517	0.0195	0.0971	0.781	median IC50-1	3
SPATA18	-0.522	0.0183	-0.783	-0.103	fitted IC50s-1	3
SPATA18	-0.51	0.0217	-0.777	-0.0867	median IC50-1	3
SPATA18	-0.506	0.0227	-0.775	-0.0824	median AUCs-1	3
TMED6	-0.533	0.0156	-0.789	-0.118	fitted AUCs-1	3
TMED6	-0.532	0.0157	-0.789	-0.118	median AUCs-1	3
TMED6	-0.506	0.0228	-0.775	-0.0821	median IC50-1	3
CCL20	0.538	0.0144	0.125	0.792	median IC50-1	2
CCL20	0.537	0.0146	0.124	0.792	fitted IC50s-1	2
CD200	0.543	0.0134	0.132	0.795	fitted AUCs-1	2
CD200	0.524	0.0176	0.107	0.785	median AUCs-1	2
CHST15	-0.555	0.0111	-0.801	-0.149	fitted IC50s-1	2
CHST15	-0.514	0.0204	-0.779	-0.0924	median IC50-1	2
CLDN1	0.602	0.005	0.217	0.825	median IC50-1	2
CLDN1	0.586	0.00659	0.194	0.817	fitted IC50s-1	2
CLDN16	0.587	0.00652	0.195	0.817	median IC50-1	2
CLDN16	0.556	0.0109	0.15	0.801	fitted IC50s-1	2
ERG	0.643	0.00224	0.28	0.845	fitted AUCs-1	2
ERG	0.53	0.0161	0.115	0.788	median AUCs-1	2
ERVMER61-1	0.661	0.00151	0.309	0.854	fitted AUCs-1	2
ERVMER61-1	0.577	0.00772	0.181	0.812	median AUCs-1	2
FAM83D	0.618	0.00366	0.242	0.833	fitted AUCs-1	2
FAM83D	0.57	0.00863	0.171	0.809	median AUCs-1	2
FLJ44342	-0.602	0.00498	-0.825	-0.217	fitted IC50s-1	2
FLJ44342	-0.538	0.0144	-0.792	-0.125	median IC50-1	2
MAP7D2	0.596	0.00557	0.208	0.822	fitted IC50s-1	2
MAP7D2	0.527	0.0168	0.111	0.786	median IC50-1	2
MTERF	0.553	0.0114	0.147	0.8	fitted IC50s-1	2
MTERF	0.522	0.0183	0.103	0.783	median IC50-1	2
NOX1	0.524	0.0177	0.106	0.785	fitted AUCs-1	2
NOX1	0.51	0.0217	0.0867	0.777	fitted IC50s-1	2
NPNT	-0.547	0.0125	-0.797	-0.138	fitted AUCs-1	2
NPNT	-0.542	0.0135	-0.794	-0.131	median AUCs-1	2
PLXNA2	0.533	0.0156	0.118	0.789	fitted IC50s-1	2
PLXNA2	0.532	0.0159	0.116	0.789	median AUCs-1	2
PPP1R9A	-0.611	0.00423	-0.829	-0.231	fitted AUCs-1	2
PPP1R9A	-0.509	0.0219	-0.777	-0.0857	median AUCs-1	2
PTPRG	0.575	0.00799	0.178	0.811	fitted AUCs-1	2
PTPRG	0.539	0.0143	0.126	0.792	median AUCs-1	2
SATB2-AS1	0.55	0.0121	0.142	0.798	fitted AUCs-1	2
SATB2-AS1	0.537	0.0146	0.124	0.792	fitted IC50s-1	2
SDR42E1	0.523	0.018	0.105	0.784	median IC50-1	2
SDR42E1	0.523	0.0181	0.104	0.784	fitted IC50s-1	2
SEMG1	0.56	0.0102	0.156	0.803	fitted AUCs-1	2
SEMG1	0.541	0.0138	0.129	0.794	median AUCs-1	2
SERPINA1	-0.588	0.00642	-0.818	-0.196	median IC50-1	2
SERPINA1	-0.523	0.0179	-0.784	-0.105	fitted IC50s-1	2
SORBS1	-0.556	0.0109	-0.801	-0.15	median IC50-1	2
SORBS1	-0.508	0.0221	-0.776	-0.085	median AUCs-1	2
SQRDL	-0.555	0.0111	-0.801	-0.149	median IC50-1	2
SQRDL	-0.522	0.0182	-0.784	-0.104	fitted IC50s-1	2
TIMP4	0.531	0.016	0.116	0.788	median IC50-1	2
TIMP4	0.5	0.0246	0.0744	0.772	fitted AUCs-1	2
ZNF878	0.558	0.0106	0.153	0.802	median AUCs-1	2
ZNF878	0.501	0.0243	0.0757	0.773	fitted AUCs-1	2
ZP3	0.607	0.00458	0.224	0.827	median IC50-1	2
ZP3	0.564	0.00952	0.163	0.806	fitted IC50s-1	2
AADAT	-0.505	0.0232	-0.774	-0.0804	fitted IC50s-1	1
AGMO	0.525	0.0174	0.108	0.785	median AUCs-1	1
ANKRD20A5P	-0.532	0.0157	-0.789	-0.118	fitted IC50s-1	1
ARNT2	-0.507	0.0224	-0.776	-0.0834	fitted IC50s-1	1
ATP8A1	-0.517	0.0197	-0.781	-0.096	median AUCs-1	1
CKMT2	0.58	0.00732	0.185	0.814	fitted AUCs-1	1
CRIP1	-0.509	0.022	-0.776	-0.0854	fitted IC50s-1	1
CTSL2	0.576	0.00784	0.179	0.812	median AUCs-1	1
CYP4F11	0.566	0.00929	0.165	0.806	median IC50-1	1
DMRT2	0.529	0.0165	0.113	0.787	fitted AUCs-1	1
DNAJC22	0.552	0.0117	0.144	0.799	fitted AUCs-1	1
DOCK5	-0.501	0.0245	-0.772	-0.0747	fitted AUCs-1	1
DPP4	0.532	0.0159	0.116	0.789	median AUCs-1	1
DRAM1	-0.523	0.0181	-0.784	-0.104	fitted AUCs-1	1
EPDR1	0.561	0.01	0.158	0.804	fitted IC50s-1	1
FAM105A	0.543	0.0133	0.133	0.795	median AUCs-1	1
FAM222A-AS1	0.521	0.0185	0.102	0.783	fitted IC50s-1	1
HNF4A	0.511	0.0212	0.089	0.778	fitted IC50s-1	1
HSPG2	-0.6	0.00516	-0.824	-0.214	fitted AUCs-1	1
IFI6	-0.544	0.0132	-0.795	-0.133	fitted AUCs-1	1
IFITM2	-0.516	0.0199	-0.78	-0.0951	fitted AUCs-1	1
KIAA1549L	0.529	0.0165	0.113	0.787	fitted AUCs-1	1
KLF9	0.524	0.0177	0.106	0.785	median AUCs-1	1
KLHL2	-0.51	0.0217	-0.777	-0.0867	fitted AUCs-1	1
KLK6	-0.6	0.00517	-0.824	-0.214	fitted AUCs-1	1
LOC100132705	-0.532	0.0158	-0.789	-0.117	fitted IC50s-1	1
LOC100134229	0.524	0.0177	0.106	0.785	fitted IC50s-1	1
LOC100505817	0.505	0.0232	0.0804	0.774	fitted AUCs-1	1
LOC730091	0.505	0.0232	0.0804	0.774	fitted IC50s-1	1
LPAR1	0.513	0.0206	0.0916	0.779	median AUCs-1	1
LXN	-0.503	0.0238	-0.773	-0.0777	fitted IC50s-1	1
MYLK	0.555	0.0111	0.149	0.801	fitted IC50s-1	1
MYOF	-0.593	0.00586	-0.82	-0.204	fitted AUCs-1	1
NDNF	0.513	0.0208	0.0909	0.779	median AUCs-1	1
NEK2	0.507	0.0224	0.0838	0.776	median AUCs-1	1
NFIB	0.502	0.0242	0.0761	0.773	fitted IC50s-1	1
NLRP2	0.507	0.0224	0.0837	0.776	fitted AUCs-1	1
PDGFRL	-0.503	0.0238	-0.773	-0.0776	fitted IC50s-1	1
PLBD1	0.509	0.0218	0.0861	0.777	median AUCs-1	1
PLK2	-0.543	0.0133	-0.795	-0.132	fitted AUCs-1	1
PMP22	-0.515	0.02	-0.78	-0.0945	fitted AUCs-1	1
RAB39A	0.669	0.00125	0.322	0.858	fitted AUCs-1	1
RARB	0.551	0.0117	0.144	0.799	fitted AUCs-1	1
REPS2	0.503	0.0237	0.078	0.773	median AUCs-1	1
RPL23AP53	-0.539	0.0141	-0.793	-0.127	median AUCs-1	1
SERPINE1	-0.503	0.0237	-0.773	-0.0781	fitted IC50s-1	1
SGCB	-0.546	0.0127	-0.796	-0.137	fitted IC50s-1	1
SH3BP5-AS1	-0.571	0.00851	-0.809	-0.172	fitted IC50s-1	1
SLC22A3	0.519	0.0192	0.0986	0.782	median AUCs-1	1
SLFN5	-0.568	0.00898	-0.808	-0.168	fitted AUCs-1	1
SMC2	0.515	0.0202	0.0936	0.78	fitted AUCs-1	1
SNORD99	-0.503	0.0237	-0.774	-0.0781	fitted IC50s-1	1
STARD13	0.525	0.0174	0.108	0.785	fitted AUCs-1	1
SYNE2	-0.51	0.0216	-0.777	-0.0873	median IC50-1	1
UBE2Q2	-0.517	0.0196	-0.781	-0.0966	median AUCs-1	1
ZNF347	0.511	0.0213	0.0885	0.778	fitted IC50s-1	1
ZNF385A	-0.541	0.0139	-0.793	-0.129	median AUCs-1	1
ZNF43	0.517	0.0196	0.0963	0.781	fitted IC50s-1	1
ZNF608	0.511	0.0213	0.0884	0.778	fitted IC50s-1	1

## Sheet: F. Treatment times
	treatment time passage 1 (days)				treatment time passage 2 (days)
Organoid line	Replicate 1	Replicate 2	Replicate 3	Replicate 4	Replicate 1	Replicate 2	Replicate 3
P6T	18	18	18
P7T	18	18	18
P8T	20	20	20
P9T	11	11	11		28	27	27
P10T	14	10	9		25	21	23
P11T	12	12	14
P14T	10	10	12	12	26	26	26
P16T	12	12	12
P17T	21	21	21
P18T	11	11	12	11	26	26	26
P19TA	17	17	17
P19TB	11	11	11
P20T	14	15	14	13	30	30	28
P23T	14	14	14
P24TA	11	10	10		26	25	25
P24TB	12	12	12
P25T	12	12	12		30	30	30
P26T	11	11	10
P28T	18	18	18
P31T	12	12	12		26	26	26
